# Supplementary material for: Introduction of Syphilis Point-of-Care Tests, from Pilot Study to National Programme Implementation in Zambia: A Qualitative Study of Healthcare Workers’ Perspectives on Testing, Training and Quality Assurance
Source: PLoS One. 2015 Jun 1;10(6):e0127728. doi: 10.1371/journal.pone.0127728 (PMC4452097; doi:10.1371/journal.pone.0127728)
Supplement: S1 Dataset — (XLSX) [file pone.0127728.s002.xlsx]

## Sheet: Sheet1
														2.1		2.2	2.3	2.4	2.5	2.6	2.7		2.8		2.9	2.1	2.11		2.12	2.13	3.1	3.2					3.3					3.4	4.1		4.2	4.3	4.4	4.5	4.6
Surv ID	RstUse	RstQty	RST Prob	StaffBen	StaffProb	RstTrain	QAExp	QABen	QAProb	QCExp	QCBen	QCProb	SupExp	Bloodcol	OthBlCol	TestPr	OthTstPr	Combine	Waiting	AddTime	TxSame	Ever NoTx	ResNoTx	OthResNT	RstStock	BPStock	Equip	Equip Other	Routine	PrevTest	Training	TrnType1	TrnType2	TrnType3	OthTrain	OthSpec	JobAid1	JobAid2	JobAid3	JobAid4	OthAid5	VisAid	DiffPre	BloodCol	DifLanc	DifVeni	DifPpt	DifAmt	DifBuff
1	1	1	2	1	2	1	2	1	3	1	1	1	2	3	both	2		1	1	1	1	2	5	n/a	5	1	4	use own watch	1	1	1	1	2	2	1	on-job training of others	2	2	1	2	2	1	5	3	5	6	4	4	5
2	1	1	2	1	2	2	2	3	3	2	3	3	1	2		2		1	3	5	1	1	1	staff unavailable	5	1	2		1	1	2	2	1	2	2		2	2	2	2	2	2	3	1	3	2	3	4	4
3	1	5	2	1	2	2	2	1	2	2	1	1	2	1		1		1	1	2	1	1	5	wait for partner	5	1	4	use phone	2	4	2	2	1	2	2		2	2	2	2	2	2	3	1	4	6	3	3	3
4	1	2	2	1	2	2	1	1	1	1	1	2	2	1		2		1	1	3	1	1	5	too late in day	5	8	1,4,5	reagent	2	4	2	2	1	2	1	supervisory	2	2	2	2	1	2	3	1	3	6	3	3	3
5	1	1	2	1	2	1	2	1	2	1	1	2	2	1		1		1	3	5	1	2	5	always	4	1	5	nothing	2	4	1	1	2	2	2		2	2	1	2	2	2	3	1	3	6	4	4	4
6	1	4	2	1	3	2	2	2	1	2	1	3	2	1		2		1	2	5	1	1	5	without spouse	1	1	5	buffer	1	1	2	2	1	2	2		2	2	2	2	2	2	5	1	5	6	3	5	2
7	1	4	2	1	2	2	1	1	2	2	1	2	2	3	both	2		1	2	5	1	2	5	n/a	1	1	4	use phone	1	1	2	2	1	2	2		2	2	2	2	2	2	5	1	5	4	4	5	3
8	1	1	2	1	2	1	2	1	3	2	1	3	2	3	both	1		1	3	5	1	1	5	n/a	1	1	5	nothing	1	1	1	1	2	2	1	supervises others	2	2	1	2	2	2	5	3	6	3	3	3	3
9	1	4	2	1	2	2	1	1	1	1	1	2	2	1		2		1	2	5	1	2	5	go and eat something	4	1	1		1	1	2	2	1	2	1	ongoing supervision	2	2	2	2	2	2	5	1	5	6	5	5	5
10	1	2	2	1	1	2	1	1	2	1	1	2	2	3	both	2		1	3	5	1	1	5	no power; wait for confirmation from lab	4	1	5	nothing	1	1	2	2	1	2	1	on-job supervision	2	2	2	2	2	2	4	3	5	5	5	4	4
11	1	4	2	1	2	1	2	1	1	1	1	2	2	3	both	1		1	2	5	8	8	8		5	8	5	nothing	1	1	1	1	2	2	1	supervises others whom he/she trained	2	2	1	2	2	2	3	3	4	5	5	5	5
12	1	4	2	1	2	2	2	1	2	1	1	2	2	3	both	1		2	2	5	1	1	5	large no. samples, result nxt day	5	8	5	nothing	1	1	2	2	1	2	1	supervises others	1	2	1	2	2	2	4	3	5	3	4	4	5
13	1	4	2	1	2	2	1	1	3	1	1	2	2	3	both	1		1	2	5	1	1	5	results nxt day	5	8	4	use phone	1	1	2	2	1	2	2		2	2	1	2	2	2	5	3	5	5	5	5	3
14	1	1	2	1	2	2	1	1	2	2	3	3	2	1		1		1	3	5	1	1	5	eat first	1	1	5	nothing	2	4	2	2	1	2	2		2	2	2	2	2	2	4	1	5	6	5	4	4
15	2	5	2	1	2	2	2	1	1	1	1	1	2	1		2		1	1	3	1	1	1		3	1	5	nothing	2	4	2	2	1	2	2		8	8	8	8	8	8	3	1	3	6	4	4	3
16	1	1	2	1	2	2	1	1	2	2	3	3	2	1		2		1	3	5	1	2	5	never	1	1	5	nothing	2	4	2	2	1	2	1	on-job supervision from nurse	2	2	2	2	2	2	5	1	5	6	3	5	3
17	1	2	2	1	2	1	1	1	2	1	1	2	2	1		2		1	1	4	2	1	2		4	4	5	nothing	1	1	1	1	2	2	1	supervises others whom he/she trained	2	2	1	2	2	2	4	1	5	6	4	5	4
18	1	5	1	1	1	2	1	1	2	2	1	1	1	1		2		1	2	5	1	1	5	eat first	1	4	4	use phone	1	1	2	2	2	1	2	supervisory EGPAF	2	2	1	2	2	1	4	1	3	6	3	3	5
19	1	4	2	1	2	2	1	1	2	1	1	2	1	1		2		1	3	5	1	1	1		1	5	4	use phone	1	1	1	2	2	1	2	supervisory EGPAF	2	2	1	2	2	1	5	1	5	6	5	5	5
20	2	5	2	1	2	2	2	3	3	3	3	3	2	1		1		1	8	8	1	1	1		1	4	4		1	1	2	2	2	2	2		8	8	8	8	8	8	8	1	8	8	8	8	8
21	1	4	2	1	2	1	1	1	2	1	1	2	1	3	both	2		1	3	5	1	1	5	community testing	1	1	5	nothing	1	1	1	2	1	2	1	training by another NGO in previous workplace	2	2	1	2	2	2	4	1	5	6	5	4	5
22	1	4	2	1	1	2	1	1	2	2	1	2	2	2		2		1	1	4	2	1	5	client wishes to go home	1	1	5	nothing	1	1	2	2	1	2	2		2	2	2	2	2	2	5	2	6	4	5	2	3
23	1	1	2	1	2	1	1	1	1	1	1	2	1	3	both	2		1	2	5	8	1	5	pharmacy closed	1	1	5	nothing	1	1	1	1	2	1	2	supervisory EGPAF	1	2	1	2	2	2	5	3	4	5	4	5	5
24	1	4	2	1	2	1	1	1	2	1	1	2	1	3	both	2		1	2	5	1	2	5	always same day	1	1	5	nothing	1	1	1	1	2	1	2	supervisory EGPAF	1	2	1	2	2	2	5	3	5	4	4	4	4
[truncated: 20 more columns]

## Sheet: Sheet3
																						2.1		2.2	2.3	2.4	2.5	2.6	2.7		2.8		2.9	2.1	2.11		2.12	2.13	3.1	3.2					3.3
	Surv ID	date	IntID	Centre	District	HcwRole	HcwOth	HowYr	RstUse	RstQty	RST Prob	StaffBen	StaffProb	RstTrain	QAExp	QABen	QAProb	QCExp	QCBen	QCProb	SupExp	Bloodcol	OthBlCol	TestPr	OthTstPr	Combine	Waiting	AddTime	TxSame	Ever NoTx	ResNoTx	OthResNT	RstStock	BPStock	Equip	Equip Other	Routine	PrevTest	Training	TrnType1	TrnType2	TrnType3	OthTrain	OthSpec	JobAid1	JobAid2	JobAid3	JobAid4	OthAid5
	1						EHT	7	1	1	2	1	2	1	2	1	3	1	1	1	2	3	both	2		1	1	1	1	2	5	n/a	5	1	4	use own watch	1	1	1	1	2	2	1	on-job training of others	2	2	1	2	2
	2							6	1	1	2	1	2	2	2	3	3	2	3	3	1	2		2		1	3	5	1	1	1	staff unavailable	5	1	2		1	1	2	2	1	2	2		2	2	2	2	2
	3							4.6	1	5	2	1	2	2	2	1	2	2	1	1	2	1		1		1	1	2	1	1	5	wait for partner	5	1	4	use ph	2	4	2	2	1	2	2		2	2	2	2	2
	4							0.4	1	2	2	1	2	2	1	1	1	1	1	2	2	1		2		1	1	3	1	1	5	too late in day	5	8	1,4,5	reagent	2	4	2	2	1	2	1	supervisory	2	2	2	2	1
	5						EHT	2.5	1	1	2	1	2	1	2	1	2	1	1	2	2	1		1		1	3	5	1	2	5	always	4	1	5	nothing	2	4	1	1	2	2	2		2	2	1	2	2
	6							2	1	4	2	1	3	2	2	2	1	2	1	3	2	1		2		1	2	5	1	1	5	without spouse	1	1	4	buffer	1	1	2	2	1	2	2		2	2	2	2	2
	7							3	1	4	2	1	2	2	1	1	2	2	1	2	2	3	both	2		1	2	5	1	2	6		1	1	4	use ph	1	1	2	2	1	2	2		2	2	2	2	2
	8							25	1	1	2	1	2	1	2	1	3	2	1	3	2	3	both	1		1	3	5	1	1	6		1	1	5	nothing	1	1	1	1	2	2	1	training as lab tech; supervises others	2	2	1	2	2
	9							7	1	4	2	1	2	2	1	1	1	1	1	2	2	1		2		1	2	5	1	2	5	go and eat something	4	1	1		1	1	2	2	1	2	1	ongoing supervision	2	2	2	2	2
	10							2	1	2	2	1	1	2	1	1	2	1	1	2	2	3	both	2		1	3	5	1	1	5	no power; wait for confirmation from lab	4	1	5	nothing	1	1	2	2	1	2	1	on-job supervision	2	2	2	2	2
	11							10	1	4	2	1	2	1	2	1	1	1	1	2	2	3	both	1		1	2	5	8	8	8		5	8	5	nothing	1	1	1	1	2	2	1	supervises others whom he trained	2	2	1	2	2
	12						Microscopist	3	1	4	2	1	2	2	2	1	2	1	1	2	2	3	both	1		2	2	5	1	1	5	lg no. samples, result nxt day	5	8	5	nothing	1	1	2	2	1	2	1	supervises others	1	2	1	2	2
	13						Microscopist	7	1	4	2	1	2	2	1	1	3	1	1	2	2	3	both	1		1	2	5	1	1	5	results nxt day	5	8	4	use ph	1	1	2	2	1	2	2		2	2	1	2	2
	14							11	1	1	2	1	2	2	1	1	2	2	3	3	2	1		1		1	3	5	1	1	5	eat first	1	1	5	nothing	2	4	2	2	1	2	2		2	2	2	2	2
	15						EHT	2	2	5	2	1	2	2	2	1	1	1	1	1	2	1		2		1	1	3	1	1	1		3	1	5	nothing	2	4	2	2	1	2	2		8	8	8	8	8
	16							1.6	1	1	2	1	2	2	1	1	2	2	3	3	2	1		2		1	3	5	1	2	5	never	1	1	5	nothing	2	4	2	2	1	2	1	on-job supervision from nurse	2	2	2	2	2
	17							2	1	2	2	1	2	1	1	1	2	1	1	2	2	1		2		1	1	4	2	1	2		4	4	5	nothing	1	1	1	1	2	2	1	supervises others whom she trained	2	2	1	2	2
	18							8	1	5	1	1	1	2	1	1	2	2	1	1	1	1		2		1	2	5	1	1	5	eat first	1	4	4	use ph	1	1	2	2	2	1	2	supervisory EGPAF	2	2	1	2	2
	19							5	1	4	2	1	2	2	1	1	2	1	1	2	1	1		2		1	3	5	1	1	1		1	5	4	use ph	1	1	1	2	2	1	2	supervisory EGPAF	2	2	1	2	2
	20							2	2	5	2	1	2	2	2	3	3	3	3	3	2	1		1		1	8	8	1	1	1		1	4	4		1	1	2	2	2	2	2		8	8	8	8	8
	21							34	1	4	2	1	2	1	1	1	2	1	1	2	1	3	both	2		1	3	5	1	1	5	community testing	1	1	5	nothing	1	1	1	2	1	2	1	training by another NGO in previous workplace	2	2	1	2	2
	22							3	1	4	2	1	1	2	1	1	2	2	1	2	2	2		2		1	1	4	2	1	5	client wishes to go home	1	1	5	nothing	1	1	2	2	1	2	2		2	2	2	2	2
	23							2	1	1	2	1	2	1	1	1	1	1	1	2	1	3	both	2		1	2	5	8	1	5	pharmacy closed	1	1	5	nothing	1	1	1	1	2	1	2	supervisory EGPAF	1	2	1	2	2
	24							10	1	4	2	1	2	1	1	1	2	1	1	2	1	3	both	2		1	2	5	1	2	5	always same day	1	1	5	nothing	1	1	1	1	2	1	2	supervisory EGPAF	1	2	1	2	2
DiffPre	Frequency	% Frequency	DifLanc	Count of DifLanc	Count of DifLanc2
3	6	0.25	3	5	0.208333
4	6	0.25	4	3	0.125
5	11	0.458333	5	13	0.541667
8	1	0.0416667	6	2	0.0833333
Grand Total	24	1	8	1	0.0416667
			Grand Total	24	1
	73.913
DifBuff	Frequency	%Frequency		DifTime	Frequency	%Frequency
2	1	0.0416667		2	4	0.166667
3	8	0.333333		3	7	0.291667
4	6	0.25		4	5	0.208333
5	8	0.333333		5	7	0.291667
8	1	0.0416667		8	1	0.0416667
Grand Total	24	1		Grand Total	24	1
4.34783	34.7826	60.8696			17.3913
					30.4348
	KEY				52.1739
	1	V Diff	6	n/a
	2	Q diff	8	dk
	3	ok	9	refused
	4	q easy
	5	v easy
[truncated: 11 more columns]
